# Supplementary material for: Parenteral Nutrition in Patients with Incurable Cancer: Exploring the Heterogenous and Non-Randomised Clinical Landscape
Source: Curr Oncol. 2025 Nov 18;32(11):644. doi: 10.3390/curroncol32110644 (PMC12651192; doi:10.3390/curroncol32110644)
Supplement: Supplementary file 1 [file curroncol-32-00644-s001.zip]

Archive with 1 entries (1 files):
- PATNIC_supplementary_17.11.2025.pdf
